# Supplementary material for: Photosensitive and dual-targeted chromium nanoparticle delivering small interfering RNA YTHDF1 for molecular-targeted immunotherapy in liver cancer
Source: J Nanobiotechnology. 2024 Jun 19;22:348. doi: 10.1186/s12951-024-02612-3 (PMC11188166; doi:10.1186/s12951-024-02612-3)
Supplement: Supplementary file 2 — Additional file 2. [file 12951_2024_2612_MOESM2_ESM.xlsx]

## Sheet: Supplementary table 1
Supplementary Table 1. The sequence of primers
mouse qPCR primers	Sequences
Nos2	Forward Primer:GTTCTCAGCCCAACAATACAAGA
	Reverse Primer: GTGGACGGGTCGATGTCAC
Tnfa	Forward Primer: CCCTCACACTCAGATCATCTTCT
	Reverse Primer: GTCGGAGATTCGTAGCTGGA
il-1β	Forward Primer:GCAACTGTTCCTGAACTCAACT
	Reverse Primer:ATCTTTTGGGGTCCGTCAACT
Irf4	Forward Primer:TCCGACAGTGGTTGATCGAC
	Reverse Primer: CCTCACGATTGTAGTCCTGCTT
Arg1	Forward Primer:CTCCAAGCCAAAGTCCTTAGAG
	Reverse Primer: AGGAGCTGTCATTAGGGACATC
Il12	Forward Primer:TGGTTTGCCATCGTTTTGCTG
	Reverse Primer: ACAGGTGAGGTTCACTGTTTCT
Retnla	Forward Primer:CCAATCCAGCTAACTATCCCTCC
	Reverse Primer: ACCCAGTAGCAGTCATCCCA
Gapdh	Forward Primer:AGGTCGGTGTGAACGGATTTG
	Reverse Primer: TGTAGACCATGTAGTTGAGGTCA
human qPCR primers
NOS2	Forward Primer:TTCAGTATCACAACCTCAGCAAG
	Reverse Primer: TGGACCTGCAAGTTAAAATCCC
TNFa	Forward Primer:CCTCTCTCTAATCAGCCCTCTG
	Reverse Primer: GAGGACCTGGGAGTAGATGAG
IL-1β	Forward Primer: ATGATGGCTTATTACAGTGGCAA
	Reverse Primer: TGGGCCACAACTTGCTGAC
IL-12	Forward Primer: ACCCTGACCATCCAAGTCAAA
	Reverse Primer: TTGGCCTCGCATCTTAGAAAG
IRF4	Forward Primer: ACCCGGAAATCCCGTACCA
	Reverse Primer: GGCAACCATTTTCACAAGCTG
STAT6	Forward Primer: GTTCCGCCACTTGCCAATG
	Reverse Primer: TGGATCTCCCCTACTCGGTG
ARG1	Forward Primer: TGGACAGACTAGGAATTGGCA
	Reverse Primer: CCAGTCCGTCAACATCAAAACT
GAPDH	Forward Primer: ACAACTTTGGTATCGTGGAAGG
	Reverse Primer: GCCATCACGCCACAGTTTC
siRNA sequences for human YTHDF1
siYTHDF1-1	5′-GCUCCAUUAAGUACUCCAU-3′
siYTHDF1-2	5′-UGCUGAUAGAUGUUGUUCC-3′
siRNA sequences for mouse Ythdf1
siYthdf1-1	5′-GGAGAAUAACGACAACAAAUU-3′
siYthdf1-2	5′-UAAAGAUAGAGGUUGUGUGC-3′
Primers for MeRIP-qPCR and RIP-qPCR
STAT3	Forward Primer: GTGGTAGAGAATCTCCAGGATGAC
	Reverse Primer: GCATCTTCTGCCTGGTCACT
GAPDH	Forward Primer: TCGAACAGGAGGAGCAGAGAG
	Reverse Primer: TACTAGCGGTTTTACGGGCG
